# Supplementary material for: Serum Extracellular Vesicle Protein Signatures Associated with Early-Stage High-Grade Serous Ovarian Carcinoma
Source: Cells. 2026 Apr 16;15(8):706. doi: 10.3390/cells15080706 (PMC13114834; doi:10.3390/cells15080706)
Supplement: Supplementary file 1 [file cells-15-00706-s001.zip]

Archive with 1 entries (1 files):
- cells-4233259 -Supp. Fig and Tables New.pdf
